# Supplementary material for: Negative density-dependent dispersal in tsetse (Glossina spp): An artefact of inappropriate analysis
Source: PLoS Negl Trop Dis. 2021 Mar 25;15(3):e0009026. doi: 10.1371/journal.pntd.0009026 (PMC8023489; doi:10.1371/journal.pntd.0009026)
Supplement: S1 Table — Table A in S1 Table. Data kindly provided by Dr Thierry de Meeûs. (XLSX) [file pntd.0009026.s001.xlsx]

## Sheet: Raw data Only comments added
						Negative density-dependent dispersal in tsetse (Glossina spp);
						an artefact of inappropriate analysis
						J. W. Hargrove, J. Van Sickle, G. A. Vale, E. R. Lucas
						S1 Table: Data used to create Figure 1 of de Meeûs et al (2019)
						Table A. Data kindly provided by Dr Thierry de Meeûs
Species and study	D	b_i	b	b_s	S_S	Nc	Ne	De_S	Delta_Si	Delta_S	Delta_Ss	Dc	Delta_Si	Delta_S	Delta_Ss	Species and study
Glossina pallidipes Clade A in Tanzania, Manangwa et al 2019	-0.1574	0.0033	0.0168	0.0701	34.869		44	1.26186	8.74303	3.87493	1.89697		8.74303	3.87493	1.89697	Glossina pallidipes Clade A in Tanzania: De=1.3 flies/km² and dispersal d˜4 km/generation; or De=0.1 flies/km² and d=14 km/generation.
Glossina tachinoides in Burkina-Faso, Kone et al	-0.0426		0.0146		24.6735	37.6	99.4	4.02861		2.32633		1.5239		2.32633		Glossina tachinoides in Burkina-Faso: De=1000 flies /km² and d=140 m/generation.
Glossina tachinoides in Ghana, Adam et al	-0.00919133	0.00763749	0.0142437	0.0228628	1.16806	63.1429	32	27.3959	1.23341	0.903173	0.712882	54.0579	1.23341	0.903173	0.712882	Glossina tachinoides in Ghana: De=60000 flies /km² and d=20 m/generation.
Glossina palpalis gambiensis in Burkina-Faso, Kone et al	-0.0518		0.0146		0.696937	30.3333	149	213.793		0.319339		43.5238		0.319339		Glossina palpalis gambiensis in Burkina-Faso; De=15000 flies/km² and d=40 m/generation.
Glossina palpalis palpalis in Cameroon; Melachio et al 2012	-0.0053	0.006	0.0099	0.017	0.0602856	68.1	1442	23919.5	0.0470949	0.0366633	0.0279785	1129.62	0.0470949	0.0366633	0.0279785	Glossina palpalis palpalis in Cameroon; De=10000 flies/km² and d=30 m/generation.
Glossina fuscipes fuscipes in Uganda, Opiro et al	-0.0256		0.0202		0.02	108	424.957	21247.8		0.0272328		5400		0.0272328		Glossina fuscipes in Uganda
Glossina pallidipes in Kenya Nguruman, Okeyo et al	-0.0131	0.0019	0.0051	0.0113	19.635		4500.48	229.208	0.854936	0.521825	0.350567		0.854936	0.521825	0.350567	Glossina pallidipes in Kenya
Glossina palpalis palpalis in Cameroon, Melachio et al 2015	0.0319	0.0006	0.0007	0.0014	1.60209	52	192.467	120.135	2.10143	1.94554	1.37571	32.4577	2.10143	1.94554	1.37571
Glossina fuscipes fuscipes in Tanzania and Kenia Manangwa et al 2017	-0.0836	0.0286	0.0709	0.129	3.15325		218.216	69.2034	0.401031	0.254705	0.188828
Glossina fuscipes fuscipes in Uganda Hyseni et al 2012	-0.1697	0.0325	0.0752	0.1301	33.2759		270.88	8.14043	1.09688	0.721095	0.54823
Glossina pallidipes in Kenya Ruma, Okeyo et al	0.0995	0.0329	0.0355	0.0363	154.598		224.275	1.45069	2.58249	2.48613	2.45858
