# Supplementary material for: Negative density-dependent dispersal in tsetse (Glossina spp): An artefact of inappropriate analysis
Source: PLoS Negl Trop Dis. 2021 Mar 25;15(3):e0009026. doi: 10.1371/journal.pntd.0009026 (PMC8023489; doi:10.1371/journal.pntd.0009026)
Supplement: S2 Table — Table A in S2 Table. Simulation of situation where dispersal rates are independent of population density but where De is measured with error. Fig A in S2 Table. Simulation of a group of populations where the true dispersal rate (δ) is independent of the true population density (De). A. Relationship between log(b^) and log(D^e) when De is measured without error. B. Single realisation of the same relationship when De is measured with error. C. Single realisation of the relationship between log(δ^) and log(D^e) when De is measured with error. (XLSX) [file pntd.0009026.s002.xlsx]

## Sheet: 1. Lucas (De err)
				Negative density-dependent dispersal in tsetse (Glossina spp);
					an artefact of inappropriate analysis
										J. W. Hargrove, J. Van Sickle, G. A. Vale, E. R. Lucas
				S2 Table: False signal of NDDD in a simulated population with assumed DID
			Table A. Simulation of situation where dispersal rates are independent of population density
						but where De is measured with error.
							Error
		Measured WITHOUT error					factor		Measured WITH error
							5
	De	log(De)	b	log(b)	delta		error	De-hat	log(De-hat)	b	log(b)	delta-hat	log(delta-hat)
	21	1.32222	0.0151576	-1.81937	1		0.237748	4.99271	0.698336	0.0151576	-1.81937	2.05089	0.311942
	21	1.32222	0.0151576	-1.81937	1		2.97153	62.4021	1.7952	0.0151576	-1.81937	0.58011	-0.23649
	22	1.34242	0.0144686	-1.83957	1		0.485803	10.6877	1.02888	0.0144686	-1.83957	1.43473	0.15677
	22	1.34242	0.0144686	-1.83957	1		3.56231	78.3708	1.89415	0.0144686	-1.83957	0.529827	-0.275866
	23	1.36173	0.0138396	-1.85888	1		0.36025	8.28575	0.918332	0.0138396	-1.85888	1.66609	0.221698
	23	1.36173	0.0138396	-1.85888	1		1.27877	29.4118	1.46852	0.0138396	-1.85888	0.884307	-0.0533969
	24	1.38021	0.0132629	-1.87736	1		4.20681	100.963	2.00416	0.0132629	-1.87736	0.487555	-0.311976
	24	1.38021	0.0132629	-1.87736	1		0.611595	14.6783	1.16668	0.0132629	-1.87736	1.2787	0.106768
	25	1.39794	0.0127324	-1.89509	1		3.39627	84.9067	1.92894	0.0127324	-1.89509	0.542624	-0.265501
	25	1.39794	0.0127324	-1.89509	1		1.18178	29.5444	1.47047	0.0127324	-1.89509	0.919883	-0.0362674
	26	1.41497	0.0122427	-1.91212	1		3.07528	79.9572	1.90286	0.0122427	-1.91212	0.57024	-0.243942
	26	1.41497	0.0122427	-1.91212	1		2.7694	72.0043	1.85736	0.0122427	-1.91212	0.600907	-0.221192
	27	1.43136	0.0117893	-1.92851	1		0.332592	8.97999	0.953276	0.0117893	-1.92851	1.73398	0.239044
	27	1.43136	0.0117893	-1.92851	1		0.972758	26.2645	1.41937	0.0117893	-1.92851	1.01391	0.00599753
	28	1.44716	0.0113682	-1.94431	1		0.258904	7.2493	0.860296	0.0113682	-1.94431	1.96531	0.293431
	28	1.44716	0.0113682	-1.94431	1		2.36319	66.1694	1.82066	0.0113682	-1.94431	0.650505	-0.186749
	29	1.4624	0.0109762	-1.95955	1		0.331372	9.60978	0.982713	0.0109762	-1.95955	1.73717	0.239842
	29	1.4624	0.0109762	-1.95955	1		0.671494	19.4733	1.28944	0.0109762	-1.95955	1.22033	0.0864789
	30	1.47712	0.0106103	-1.97427	1		0.496302	14.8891	1.17287	0.0106103	-1.97427	1.41947	0.152127
	30	1.47712	0.0106103	-1.97427	1		0.393528	11.8058	1.0721	0.0106103	-1.97427	1.59409	0.202512
		Fig A. Simulation of a group of populations where the true dispersal rate (δ) is independent of the true population density (De).
		A. Relationship between log(b-hat) and log(De-hat) when De is measured without error.
		B. Single realisation of the same relationship when De is measured with error.
		C. Single realisation of the relationship between log(d-hat) and log(De-hat) when De is measured with error.
