# Supplementary material for: Negative density-dependent dispersal in tsetse (Glossina spp): An artefact of inappropriate analysis
Source: PLoS Negl Trop Dis. 2021 Mar 25;15(3):e0009026. doi: 10.1371/journal.pntd.0009026 (PMC8023489; doi:10.1371/journal.pntd.0009026)
Supplement: S3 Table — Data from Opiro (2017). Table A in S3 Table. Data kindly provided by Dr Thierry de Meeûs. Table B in S3 Table. Simulations used to estimate dispersal parameters where there may be errors of estimation for b, S and Ne. Fig A in S3 Table. Simulations illustrating the false signal of NDDD in a field study. Parameter estimates generated for 10 different trap displacement choices applied to the Opiro et al. (2017) study of G. f. fuscipes in Uganda. A. Dispersal distances (log(δ^)) vs effective population density (log(D^e)). B. Dispersal distance (log(δ^)) vs surface area (log(S^)) occupied by the effective population. C. Regression coefficient (log(b^)) vs effective population density (log(D^e)). D. Effective population size (log(N^e)) vs effective population density (log(D^e)). E. Effective population size (log(N^e)) vs surface area (log(S^)) occupied by the effective population. F. Surface area (log(S^)) occupied by the effective population vs effective population density (log(D^e)). Fig B in S3 Table. Simulations using Opiro et al (2017) data, with or without error. Row A: Results of de Meeûs et al. (2019) for comparison. Row B: Recalculation of Opiro et al (2017) results for varying trap displacements, with error. Row C: Recalculation of Opiro et al (2017) results for varying trap displacements without error. (XLSX) [file pntd.0009026.s003.xlsx]

## Sheet: 1. DM data
				Negative density-dependent dispersal in tsetse (Glossina spp):
			an artefact of inappropriate analysis
				J. W. Hargrove, J. Van Sickle, G. A. Vale, E. R. Lucas
		S3 Table: Calculations for “Thought Experiment”. Data from Opiro (2017)
			Table A. Data kindly provided by Dr Thierry de Meeûs
	Species and study	Country	Publication		S	Ne	De	b	delta		Dmax	S-hat	S-hat/S	S/S-hat	Ne-hat	De-hat	De-hat/De	De/De-hat	d-hat	d-hat/d	d/d-hat
	Glossina pallidipes Clade A	Tanzania (clade A)	Manangwa et al 2019		34.869	44	1.26186	0.0168	3.87493		0.1	0.0314159	0.000900969	1109.92	44	1400.56	1109.92	0.000900969	0.116311	0.0300161	33.3154
	Glossina tachinoides	Burkina-Faso	Kone et al 2011		24.6735	99.4	4.02861	0.0146	2.32633
	Glossina palpalis palpalis	Cameroon	Melachio et al 2015		1.60209	192.467	120.135	0.0007	1.94554
	Glossina tachinoides	Ghana	Adam et al 2014		1.16806	32	27.3959	0.0142437	0.903173
	Glossina fuscipes fuscipes	Uganda	Hyseni et al 2012		33.2759	270.88	8.14043	0.0752	0.721095
	Glossina pallidipes	Kenya (Nguruman)	Okeyo et al		19.635	4500.48	229.208	0.0051	0.521825
	Glossina palpalis gambiensis	Burkina-Faso	Kone et al 2011		0.696937	149	213.793	0.0146	0.319339
	Glossina fuscipes fuscipes	Tanzania and Kenya	Manangwa et al 2017		3.15325	218.216	69.2034	0.0709	0.254705
	Glossina palpalis palpalis	Cameroon	Melachio et al 2011		0.0602856	1442	23919.5	0.0099	0.0366633		Dmin
	Glossina fuscipes fuscipes	Uganda	Opiro et al 2017		0.02	424.957	21247.8	0.0202	0.0272328		20	314.159	15708	6.3662e-05	424.957	1.35268	6.3662e-05	15708	3.41312	125.331	0.00797885
				Max	34.869	4500.48	23919.5	0.0752	3.87493
				Min	0.02	32	1.26186	0.0007	0.0272328
				DM Ratio	1743.45	140.64	18955.7	107.429	142.289
					log(S)	log(Ne)	log(De)	log(b)	log(delta)
	Glossina pallidipes Clade A	Tanzania (clade A)	Manangwa et al 2019		1.54244	1.64345	0.101013	-1.77469	0.588264
	Glossina tachinoides	Burkina-Faso	Kone et al 2011		1.39223	1.99739	0.605156	-1.83565	0.366671
	Glossina palpalis palpalis	Cameroon	Melachio et al 2015		0.204686	2.28436	2.07967	-3.1549	0.289041
	Glossina tachinoides	Ghana	Adam et al 2014		0.0674649	1.50515	1.43769	-1.84638	-0.0442289
	Glossina fuscipes fuscipes	Uganda	Hyseni et al 2012		1.52213	2.43278	0.910648	-1.12378	-0.142008
	Glossina pallidipes	Kenya (Nguruman)	Okeyo et al		1.29303	3.65326	2.36023	-2.29243	-0.282475
	Glossina palpalis gambiensis	Burkina-Faso	Kone et al 2011		-0.156807	2.17319	2.32999	-1.83565	-0.495748
	Glossina fuscipes fuscipes	Tanzania and Kenya	Manangwa et al 2017		0.498759	2.33889	1.84013	-1.14935	-0.593962
	Glossina palpalis palpalis	Cameroon	Melachio et al 2011		-1.21979	3.15897	4.37875	-2.00436	-1.43577
	Glossina fuscipes fuscipes	Uganda	Opiro et al 2017		-1.69897	2.62834	4.32731	-1.69465	-1.56491
				Max	1.54244	3.65326	4.37875	-1.12378	0.588264
				Min	-1.69897	1.50515	0.101013	-3.1549	-1.56491

## Sheet: 2. Opiro. Vary S Error in b N
										Negative density-dependent dispersal in tsetse (Glossina spp):
									an artefact of inappropriate analysis
										J. W. Hargrove, J. Van Sickle, G. A. Vale, E. R. Lucas
				S3 Table: Calculations for “Thought Experiment”. Data from Opiro (2017)
		Table B. Simulations used to estimate dispersal parameters where there may be errors of estimation for b, S and Ne
	Species and study					Variance			Country									Publication
	Glossina fuscipes fuscipes					0.4			Uganda						Variance			Opiro et al 2017
						Error									1
	Dmax	S (sq km)	log(S)	Ne	log(Ne)	(log(Ne))	log(Ne-hat)	Ne-hat	De	log(De)	De-hat	log(De-hat)	b	log(b)	error (b)	log(b-hat)	b-hat	delta	log(delta)	delta-hat	log(delta-hat)
	0.08	0.0201062	-1.69667	424.957	2.62834	-0.39032	2.23802	172.991	21135.6	4.32501	8603.89	3.93469	0.0202	-1.69465	-0.218324	-1.91297	0.0122188	0.027305	-1.56376	0.0550255	-1.25944
	0.16	0.0804248	-1.09461	424.957	2.62834	0.13245	2.76079	576.494	5283.9	3.72295	7168.12	3.85541	0.0202	-1.69465	1.0521	-0.642546	0.227748	0.05461	-1.26273	0.0139635	-1.855
	0.32	0.321699	-0.49255	424.957	2.62834	0.404659	3.033	1078.95	1320.98	3.12089	3353.93	3.52555	0.0202	-1.69465	0.361796	-1.33285	0.0464672	0.10922	-0.961698	0.0451934	-1.34493
	0.45	0.636173	-0.196425	424.957	2.62834	-0.0712156	2.55713	360.686	667.99	2.82477	566.962	2.75355	0.0202	-1.69465	0.0296681	-1.66498	0.0216282	0.153591	-0.813635	0.161116	-0.792862
	0.902	2.55601	0.407563	424.957	2.62834	-0.50264	2.1257	133.569	166.258	2.22078	52.2566	1.71814	0.0202	-1.69465	-0.416039	-2.11069	0.0077502	0.307864	-0.511641	0.886539	-0.052302
	Dmin
	2	3.14159	0.49715	424.957	2.62834	0.39607	3.02441	1057.83	135.268	2.13119	336.717	2.52726	0.0202	-1.69465	-1.27699	-2.97164	0.00106747	0.341312	-0.466848	0.941054	-0.0263855
	6	28.2743	1.45139	424.957	2.62834	-0.658833	1.96951	93.2207	15.0298	1.17695	3.29701	0.51812	0.0202	-1.69465	0.0720373	-1.62261	0.0238445	1.02394	0.0102732	2.0122	0.303671
	10	78.5398	1.89509	424.957	2.62834	0.254494	2.88284	763.552	5.41072	0.733255	9.72184	0.987749	0.0202	-1.69465	0.576533	-1.11812	0.0761875	1.70656	0.232122	0.655554	-0.183391
	14	153.938	2.18735	424.957	2.62834	-0.975249	1.6531	44.9879	2.76057	0.440999	0.292247	-0.534251	0.0202	-1.69465	1.64448	-0.0501707	0.890901	2.38919	0.37825	1.1057	0.0436357
	20	314.159	2.49715	424.957	2.62834	-0.531961	2.09638	124.848	1.35268	0.131195	0.397405	-0.400767	0.0202	-1.69465	1.58662	-0.108028	0.779779	3.41312	0.533152	1.0135	0.00582253
		Supporting Information File S6: Calculations for “Thought Experiment”. Data from Opiro (2017)

## Sheet: 3. Simulation Error v no error 
		Fig B. Simulations using Opiro et al (2017) data, with or without error.
		Row A: Results of de Meeûs et al. (2019) for comparison.
		Row B: Recalculation of Opiro et al (2017) results for varying trap displacements WITH ERROR
		Row C: Recalculation of Opiro et al (2017) results for varying trap displacements NO ERROR
